# Supplementary material for: Chemical Composition and Biological Activities of Essential Oils from Origanum vulgare Genotypes Belonging to the Carvacrol and Thymol Chemotypes
Source: Plants (Basel). 2023 Mar 16;12(6):1344. doi: 10.3390/plants12061344 (PMC10059975; doi:10.3390/plants12061344)
Supplement: Supplementary file 1 [file plants-12-01344-s001.zip]

Archive with 1 entries (1 files):
- plants-2272079-supplementary.pdf
